# Supplementary material for: Volatile Organic Compounds Produced by Kosakonia cowanii Cp1 Isolated from the Seeds of Capsicum pubescens R & P Possess Antifungal Activity
Source: Microorganisms. 2023 Oct 4;11(10):2491. doi: 10.3390/microorganisms11102491 (PMC10609226; doi:10.3390/microorganisms11102491)
Supplement: Supplementary file 1 [file microorganisms-11-02491-s001.zip]

Archive with 1 entries (1 files):
- microorganisms-2653889-supplementary.pdf
